# Supplementary material for: Genomic Insight Into the Predominance of Candidate Phylum Atribacteria JS1 Lineage in Marine Sediments
Source: Front Microbiol. 2018 Nov 29;9:2909. doi: 10.3389/fmicb.2018.02909 (PMC6281690; doi:10.3389/fmicb.2018.02909)
Supplement: Supplementary file 4 [file Data_Sheet_2.xlsx]

## Sheet: Sheet1
Supplementary File 2. Proteins included in schematic illustration and the amino acid sequence similarity between RS JS1-cSAG and other JS1 genomes							JS1-1	JS1-1	JS1-1	JS1-1	JS1-1	JS1-1	JS1-1	JS1-1		JS1-2	JS1-2	JS1-3	JS1-3	JS1-4
						Location	Sakinow lake, Canada	Sakinow lake, Canada	Marine sediment, Baltic Sea, Aarhus Bay	Sakinow lake, Canada	Sakinow lake, Canada	Sakinow lake, Canada	Sakinow lake, Canada	Sakinow lake, Canada	Marine sediment, Adelie Basin, Antarctica	Terephthalate degrading bioreactor	Terephthalate degrading bioreactor	Marine sediment, Etoliko Lagoon, Greece	Marine sediment, Baltic Sea, Aarhus Bay	Terephthalate degrading bioreactor
						Sample name	SL SAG co-assembly	Additional SL SAG 4	Aarhus Bay SAG I22	SL MG bin	SL SAG 217	Additional SL SAG 4	Additional SL SAG 4	Additional SL SAG 4	marine sediment	TA biofilm SAG 231	TA biofilm MG bin	Etoliko Lagoon SAG 227	Aarhus Bay SAG B17	TA biofilm SAG 167
						NCBI accession number	AWNT	ASPA	CDPM		AQRY	ASPC	ASLT	AQSW		ASOY		ASOZ	CDPL	ASLS
						SAG name		SCGC AAA255-G05			SCGC AB-164-G04	SCGC AAA255-N14	SCGC AAA255-E04	SCGC AB-164-A22	SCGC AD-561-N23	JGI 0000079-L04		JGI 0000014-F07		JGI 0000059-I14
						RAST by Nobu et al	6666666.54176	6666666.100178	6666666.94538	6666666.54179	6666666.54177	6666666.100183	6666666.100175	6666666.100187		6666666.54174	6666666.54181	6666666.54175	6666666.54178	6666666.54173
						RAST in this study	6666666.138344	6666666.138345	6666666.161940	6666666.193095	6666666.193096	6666666.193098	6666666.193097	6666666.193099	1476961.3	6666666.193100	6666666.193101	6666666.193102	6666666.193103	6666666.193104
						Genome size (Mbases)	2.09	1.65	1.04	0.34	0.33	1.42	0.15	0.94	0.2	0.95	2.01	0.32	1.13	0.49
						Genome coverage (CSCG)	81		22	31	23					25	86	8	7	33
Contig number in JS1-KOPRI-cSCG	Gene number in RAST	Length of protein	Protein ID in RAST	Function	GHOSTZ result	Categories in figure 4	percent identity	percent identity 6666666.193097	percent identity 6666666.161940	percent identity 6666666.193095	percent identity 6666666.193096	percent identity 6666666.193098	percent identity 6666666.193097	percent identity 6666666.193099	percent identity 1476961.3	percent identity 6666666.193100	percent identity 6666666.193101	percent identity 6666666.193102	percent identity 6666666.193103	percent identity 6666666.193104
338	1319	234	fig|6666666.379707.peg.354	Branched-chain amino acid transport ATP-binding protein LivF (TC 3.A.1.4.1)	K01996	Amino acid and peptide transporters	58.8	32.78	29.44	29.58	27.33	46.15	32.78	44.44	0	56.84	56.84	31.13	50.83	30.89
424	1591	265	fig|6666666.379707.peg.433	Branched-chain amino acid transport ATP-binding protein LivG (TC 3.A.1.4.1)	K01995	Amino acid and peptide transporters	49	28.75	31.33	41.43	33.75	38.1	28.75	32.37	0	47.84	46.8	29.71	44.05	29.54
424	1592	241	fig|6666666.379707.peg.434	Branched-chain amino acid transport ATP-binding protein LivF (TC 3.A.1.4.1)	K01996	Amino acid and peptide transporters	45.06	27.38	28.19	29.09	0	44.02	27.38	42.62	0	50	50	30.05	47.11	29.24
338	1297	357	fig|6666666.379707.peg.332	Branched-chain amino acid transport system permease protein LivM (TC 3.A.1.4.1)	K01998	Amino acid and peptide transporters	52.56	0	0	0	0	35	0	31.45	0	53.22	53.22	0	39.69	0
338	1295	380	fig|6666666.379707.peg.330	Branched-chain amino acid ABC transporter, amino acid-binding protein (TC 3.A.1.4.1)	K01999	Amino acid and peptide transporters	49.21	0	0	0	0	25.08	0	0	0	50.92	30.59	0	35.31	40.32
424	1594	343	fig|6666666.379707.peg.436	Branched-chain amino acid transport system permease protein LivM (TC 3.A.1.4.1)		Amino acid and peptide transporters	39.94	0	0	0	0	24.85	0	28.75	0	38.01	43.29	0	38.11	0
424	1593	294	fig|6666666.379707.peg.435	High-affinity branched-chain amino acid transport system permease protein LivH (TC 3.A.1.4.1)	K01997	Amino acid and peptide transporters	38.57	0	0	0	0	39.62	0	27.96	0	37.2	44.61	34.25	39.58	39.47
424	1590	417	fig|6666666.379707.peg.432	Branched-chain amino acid ABC transporter, amino acid-binding protein (TC 3.A.1.4.1)		Amino acid and peptide transporters	29.41	0	0	0	0	23.28	0	0	0	30.58	39.69	0	33.73	30.3
1	18	304	fig|6666666.379707.peg.20	High-affinity branched-chain amino acid transport system permease protein LivH (TC 3.A.1.4.1)	K01997	Amino acid and peptide transporters	39.54	0	25.37	0	0	30.92	0	28.91	0	83.83	49.61	38.78	38.76	34.04
1	17	333	fig|6666666.379707.peg.19	Branched-chain amino acid transport system permease protein LivM (TC 3.A.1.4.1)	K01998	Amino acid and peptide transporters	31.56	0	0	0	0	30.65	0	31.64	0	77.81	32.44	0	33.23	0
1	15	246	fig|6666666.379707.peg.17	Branched-chain amino acid transport ATP-binding protein LivF (TC 3.A.1.4.1)	K01996	Amino acid and peptide transporters	55.13	33.19	32.38	26.27	31.61	44.3	33.19	47.66	0	79.42	79.42	32.34	53.78	32.06
1	16	286	fig|6666666.379707.peg.18	Branched-chain amino acid transport ATP-binding protein LivG (TC 3.A.1.4.1)	K01995	Amino acid and peptide transporters	51	32.77	30.43	31.88	25.96	38.19	32.77	30	0	78.6	80.61	29.51	43.25	30.19
338	1296	293	fig|6666666.379707.peg.331	High-affinity branched-chain amino acid transport system permease protein LivH (TC 3.A.1.4.1)	K01997	Amino acid and peptide transporters	58.56	0	0	0	0	32.3	0	28.57	0	60.96	62.3	0	44.48	43.53
1	19	389	fig|6666666.379707.peg.21	Branched-chain amino acid ABC transporter, amino acid-binding protein (TC 3.A.1.4.1)	K01999	Amino acid and peptide transporters	29.64	0	0	0	0	29.64	0	26.61	0	80.78	81.36	0	27.48	27.81
338	1299	235	fig|6666666.379707.peg.334	Branched-chain amino acid transport ATP-binding protein LivF (TC 3.A.1.4.1)	K01996	Amino acid and peptide transporters	81.62	33.48	33.48	28.17	29.37	44.26	33.48	45.73	0	79.49	55.13	33.16	59.65	33.02
338	1298	258	fig|6666666.379707.peg.333	Branched-chain amino acid transport ATP-binding protein LivG (TC 3.A.1.4.1)	K01995	Amino acid and peptide transporters	66.54	29.13	30.13	37.31	31.14	39.92	29.13	31.2	0	69.8	54.09	33.48	48	31.31
338	1318	126	fig|6666666.379707.peg.353	Branched-chain amino acid transport ATP-binding protein LivG (TC 3.A.1.4.1)		Amino acid and peptide transporters	64.46	29.49	35.34	26.88	0	47.5	29.49	36.67	0	65.29	78.86	43.08	55.46	42.86
35	160	329	fig|6666666.379707.peg.87	Oligopeptide transport ATP-binding protein OppF (TC 3.A.1.5.1)	K02032	Amino acid and peptide transporters	55.17	32.44	50.62	40.43	29.78	57.89	32.44	50.93	0	50.34	50.88	48.26	47.22	32.84
35	161	332	fig|6666666.379707.peg.88	Oligopeptide transport ATP-binding protein OppD (TC 3.A.1.5.1)	K02031	Amino acid and peptide transporters	54.26	30.04	52.63	48.49	30.26	52.63	30.04	52.63	0	48.32	52.47	45.06	49.69	33.8
480	1763	181	fig|6666666.379707.peg.2473	Dipeptide transport system permease protein DppB (TC 3.A.1.5.2); putative hemin permease		Amino acid and peptide transporters	56.74	0	45.03	32.35	0	37.43	0	38.99	0	0	38.01	30.5	32.85	0
480	1762	299	fig|6666666.379707.peg.2472	Dipeptide transport system permease protein DppC (TC 3.A.1.5.2)	K02034	Amino acid and peptide transporters	56.34	0	49.26	36.32	0	37.99	0	40.34	0	34.54	33.44	41.2	38.06	0
35	162	312	fig|6666666.379707.peg.89	Dipeptide transport system permease protein DppC (TC 3.A.1.5.2)	K02034	Amino acid and peptide transporters	53.33	0	47.46	45	0	52.27	0	48.73	0	46.91	45.07	42.54	45.35	0
480	1765	192	fig|6666666.379707.peg.2475	ABC-type dipeptide transport system, periplasmic component		Amino acid and peptide transporters	49.74	0	28.39	0	0	0	0	0	0	0	0	0	0	0
480	1764	120	fig|6666666.379707.peg.2474	Dipeptide transport system permease protein DppB (TC 3.A.1.5.2)		Amino acid and peptide transporters	47.79	0	36.97	33.06	0	42.59	0	37.61	0	0	36.61	34.55	32.48	0
138	601	207	fig|6666666.379707.peg.1339	Dipeptide transport system permease protein DppB (TC 3.A.1.5.2)		Amino acid and peptide transporters	95.81	0	50.53	41.05	0	49.47	0	50.53	0	29.05	48.42	36.42	46.28	0
138	599	334	fig|6666666.379707.peg.1337	Oligopeptide transport ATP-binding protein OppD (TC 3.A.1.5.1)	K02031	Amino acid and peptide transporters	95.8	30.67	52.8	51.08	0	52.8	30.67	53.42	0	53.37	50	46.89	49.84	32.55
138	600	303	fig|6666666.379707.peg.1338	Dipeptide transport system permease protein DppC (TC 3.A.1.5.2)	K02034	Amino acid and peptide transporters	93.38	0	44.14	40.33	0	47.51	0	44.9	0	43.23	42.91	37.5	43.28	0
475	1754	394	fig|6666666.379707.peg.2460	Dipeptide-binding ABC transporter, periplasmic substrate-binding component (TC 3.A.1.5.2)		Amino acid and peptide transporters	88.3	0	29.36	24.03	0	31.01	0	28.47	0	0	30.36	24.81	28.96	0
35	163	336	fig|6666666.379707.peg.90	Dipeptide transport system permease protein DppB (TC 3.A.1.5.2)	K02033	Amino acid and peptide transporters	88.24	0	47.83	40.54	0	47.87	0	47.87	0	25.97	48.76	36.67	45.62	0
138	598	256	fig|6666666.379707.peg.1336	Oligopeptide transport ATP-binding protein OppF (TC 3.A.1.5.1)	K02032	Amino acid and peptide transporters	97.24	35.22	51.6	39.69	28.83	97.62	35.22	50.78	0	50.63	55.09	47.06	47.15	39.56
35	164	520	fig|6666666.379707.peg.91	Dipeptide-binding ABC transporter, periplasmic substrate-binding component (TC 3.A.1.5.2)	K02035	Amino acid and peptide transporters	92.1	0	91.67	23.67	0	32.87	0	29.12	0	0	35.51	22.58	29.91	0
378	1449	294	fig|6666666.379707.peg.389	Dipeptide transport system permease protein DppC (TC 3.A.1.5.2)	K12370	Amino acid and peptide transporters	46.27	0	94.86	42.55	0	94.2	0	94.88	0	43.81	83.74	41.07	45.36	0
378	1448	335	fig|6666666.379707.peg.388	Dipeptide transport system permease protein DppB (TC 3.A.1.5.2)	K12369	Amino acid and peptide transporters	43.41	0	93.11	42.81	0	94.91	0	92.81	0	25.37	81.42	35.93	46.34	0
468	1734	233	fig|6666666.379707.peg.2436	D-aminopeptidase dipeptide-binding protein DppA (EC 3.4.11.-)	K16203	Amino acid and peptide transporters	90.52	0	0	0	0	0	0	92.4	0	0	69.4	0	74.35	0
378	1447	545	fig|6666666.379707.peg.387	Dipeptide-binding ABC transporter, periplasmic substrate-binding component (TC 3.A.1.5.2)	K12368	Amino acid and peptide transporters	85.16	0	86.21	24.43	0	86.21	0	85.28	0	0	78.06	21.63	32.46	0
378	1450	328	fig|6666666.379707.peg.390	Oligopeptide transport ATP-binding protein OppD (TC 3.A.1.5.1)	K02031	Amino acid and peptide transporters	63.61	29.18	94.8	62.19	31.61	95.11	29.18	94.5	0	63.35	71.91	49.85	52.38	36.79
188	792	74	fig|6666666.379707.peg.1542	Oligopeptide transport ATP-binding protein OppD (TC 3.A.1.5.1)		Amino acid and peptide transporters	59.18	0	50	41.1	0	50	0	50	0	50	50	36.73	41.82	0
376	1440	157	fig|6666666.379707.peg.2160	Oligopeptide transport system permease protein OppC (TC 3.A.1.5.1)	K02034	Amino acid and peptide transporters	40	0	41.48	40	0	44.53	0	47.45	0	36.43	39.26	41.18	38.81	0
154	657	213	fig|6666666.379707.peg.1398	Oligopeptide transport system permease protein OppB (TC 3.A.1.5.1)	K02033	Amino acid and peptide transporters	34.78	0	31.8	27.45	0	32.26	0	31.8	0	0	50	25.12	35.27	0
423	1573	245	fig|6666666.379707.peg.2300	Dipeptide-binding ABC transporter, periplasmic substrate-binding component (TC 3.A.1.5.2)	K02035	Amino acid and peptide transporters	29.65	0	40.35	28.66	0	41.18	0	30.1	0	0	29.59	0	29.37	0
146	639	644	fig|6666666.379707.peg.1381	Oligopeptide ABC transporter, periplasmic oligopeptide-binding protein OppA (TC 3.A.1.5.1)	K02035	Amino acid and peptide transporters	0	0	0	0	0	22.32	0	21.45	0	0	37.42	0	0	0
246	966	265	fig|6666666.379707.peg.1735	Oligopeptide transport ATP-binding protein OppD (TC 3.A.1.5.1)		Amino acid and peptide transporters	55.94	29.8	55.88	54.29	0	55.94	29.8	55.1	0	58.02	60.24	45.8	47.58	34.42
188	791	322	fig|6666666.379707.peg.1541	Oligopeptide transport ATP-binding protein OppF (TC 3.A.1.5.1)	K02032	Amino acid and peptide transporters	71.29	28.98	47.85	37.68	33.11	46.65	28.98	46.93	0	47.67	47.83	43.17	44.04	34.96
89	387	157	fig|6666666.379707.peg.1123	Dipeptide transport system permease protein DppB (TC 3.A.1.5.2)		Amino acid and peptide transporters	52.78	0	46.76	52.78	0	69.23	0	87.18	0	0	46.21	42.21	47.76	0
89	388	323	fig|6666666.379707.peg.1124	Oligopeptide transport system permease protein OppC (TC 3.A.1.5.1)	K15582	Amino acid and peptide transporters	38.23	0	38.85	35.89	0	66.46	0	85.09	0	30.23	39.56	37.58	38.63	0
73	332	530	fig|6666666.379707.peg.1068	Oligopeptide ABC transporter, periplasmic oligopeptide-binding protein OppA (TC 3.A.1.5.1)	K15580	Amino acid and peptide transporters	26.34	0	28.49	26.34	0	73.91	0	84.59	0	0	30.06	27.05	42.59	0
326	1241	291	fig|6666666.379707.peg.1997	Dipeptide transport system permease protein DppC (TC 3.A.1.5.2)	K02034	Amino acid and peptide transporters	96.82	0	45.14	40.26	0	43.06	0	46.46	0	41.75	42.33	38.99	96.21	0
373	1428	286	fig|6666666.379707.peg.2146	Dipeptide-binding ABC transporter, periplasmic substrate-binding component (TC 3.A.1.5.2)		Amino acid and peptide transporters	95.79	0	25.17	24.44	0	25.96	0	25.43	0	0	25.54	0	96.14	0
326	1242	287	fig|6666666.379707.peg.1998	Dipeptide transport system permease protein DppB (TC 3.A.1.5.2)	K02033	Amino acid and peptide transporters	95.45	0	39.03	40.07	0	40.07	0	39.73	0	24.51	39.55	34.51	95.1	0
326	1240	329	fig|6666666.379707.peg.1996	Oligopeptide transport ATP-binding protein OppD (TC 3.A.1.5.1)	K02031	Amino acid and peptide transporters	94.21	28.15	51.67	51.09	28.29	51.58	28.15	51.4	0	51.1	51.91	44.1	93.9	31.16
319	1226	202	fig|6666666.379707.peg.1975	Oligopeptide transport ATP-binding protein OppF (TC 3.A.1.5.1)		Amino acid and peptide transporters	88.67	30.48	57.45	44.38	0	57.3	30.48	57.37	0	50.79	51.31	49.22	88.73	37.93
177	752	315	fig|6666666.379707.peg.1502	Dipeptide transport system permease protein DppB (TC 3.A.1.5.2)	K02033	Amino acid and peptide transporters	91.08	0	45.51	91.4	0	91.08	0	90.76	0	27.43	40.87	35.67	41.91	0
177	753	512	fig|6666666.379707.peg.1503	Oligopeptide ABC transporter, periplasmic oligopeptide-binding protein OppA (TC 3.A.1.5.1)	K02035	Amino acid and peptide transporters	90.61	0	27.74	90.8	0	90.61	0	90.8	0	0	0	0	25.97	0
177	751	297	fig|6666666.379707.peg.1501	Dipeptide transport system permease protein DppC (TC 3.A.1.5.2)	K12370	Amino acid and peptide transporters	90.2	0	40.55	94.56	0	89.19	0	90.54	0	37.11	39.67	40.07	39.05	0
182	767	84	fig|6666666.379707.peg.1514	Oligopeptide transport ATP-binding protein OppF (TC 3.A.1.5.1)		Amino acid and peptide transporters	63.38	0	90.41	39.73	0	93.15	0	87.67	0	56.16	56.16	46.48	55.56	0
132	578	325	fig|6666666.379707.peg.391	Oligopeptide transport ATP-binding protein OppF (TC 3.A.1.5.1)	K02032	Amino acid and peptide transporters	93.52	35.78	94.44	43.12	30.65	92.28	35.78	94.14	0	61.28	64.32	55.35	52.98	37.27
132	577	343	fig|6666666.379707.peg.1315	Oligopeptide transport ATP-binding protein OppD (TC 3.A.1.5.1)	K02031	Amino acid and peptide transporters	90.32	28.33	91.02	89.74	29.68	90.32	28.33	91.5	0	63.53	59.94	48.07	51.55	33.49
246	965	339	fig|6666666.379707.peg.1734	Oligopeptide transport ATP-binding protein OppF (TC 3.A.1.5.1)	K12372	Amino acid and peptide transporters	63.86	34.05	62.31	39.81	29.87	62.93	34.05	63.86	0	60.66	61.97	49.38	48.5	37.05
144	623	692	fig|6666666.379707.peg.1365	Formate dehydrogenase H	K00123	glycolysis	0	0	27.14	58.03	0	60.2	0	56.53	0	57.25	63.29	0	26.07	24.22
18	79	289	fig|6666666.379707.peg.819	Fructose-bisphosphate aldolase class II (EC 4.1.2.13)	K01624	glycolysis	94.43	0	0	94.43	0	39.18	0	0	0	87.46	86.67	0	36.5	38.16
73	338	427	fig|6666666.379707.peg.1074	Enolase (EC 4.2.1.11)	K01689	glycolysis	94.37	0	0	0	0	94.37	0	93.43	0	0	88.76	46.39	0	0
132	573	332	fig|6666666.379707.peg.1311	NAD-dependent glyceraldehyde-3-phosphate dehydrogenase (EC 1.2.1.12)	K00134	glycolysis	93.96	0	0	0	0	93.96	0	94.86	0	78.25	78.25	0	0	0
132	574	254	fig|6666666.379707.peg.1312	Triosephosphate isomerase (EC 5.3.1.1)	K01803	glycolysis	89.72	0	0	0	0	89.72	0	89.72	0	72.73	0	0	0	0
169	720	475	fig|6666666.379707.peg.1462	Pyruvate kinase (EC 2.7.1.40)	K00873	glycolysis	90.93	0	89.66	0	0	90.51	0	89.66	90.08	75.37	75.37	0	0	0
202	825	403	fig|6666666.379707.peg.1583	2,3-bisphosphoglycerate-independent phosphoglycerate mutase, archaeal type (EC 5.4.2.1)	K15635	glycolysis	92.54	0	0	0	82.34	0	0	0	0	75.37	77.58	0	0	0
257	997	216	fig|6666666.379707.peg.1770	Phosphoglycerate mutase family	K15634	glycolysis	87.44	0	84.19	0	0	85.58	0	0	0	30.29	0	0	0	0
273	1070	335	fig|6666666.379707.peg.1833	Glucokinase (EC 2.7.1.2)	K00845	glycolysis	91.32	0	0	91.36	0	33.86	0	41.82	92.49	29.97	69.54	0	67.62	56.83
300	1159	613	fig|6666666.379707.peg.276	Phosphoenolpyruvate carboxykinase [GTP] (EC 4.1.1.32)	K01596	glycolysis	82.84	0	0	0	0	82.84	0	0	0	0	64.15	0	75.53	0
368	1412	617	fig|6666666.379707.peg.218	Phosphomannomutase (EC 5.4.2.8)	K01835	glycolysis	0	0	90.67	0	32.05	81.82	0	0	0	0	60.19	0	0	0
369	1421	219	fig|6666666.379707.peg.2135	Phosphomannomutase (EC 5.4.2.8)		glycolysis	0	0	0	0	0	81.11	0	0	0	0	64.35	0	0	0
477	1757	190	fig|6666666.379707.peg.2465	Glucose-6-phosphate isomerase, archaeal (EC 5.3.1.9)	K06859	glycolysis	51.85	0	0	0	0	0	0	0	0	0	0	0	0	0
539	1903	322	fig|6666666.379707.peg.528	6-phosphofructokinase (EC 2.7.1.11)	K00850	glycolysis	92.52	0	89.47	0	0	93.15	0	24.06	0	75.24	37.9	0	0	0
540	1905	312	fig|6666666.379707.peg.2624	NAD(P)-dependent glyceraldehyde 3-phosphate dehydrogenase archaeal (EC 1.2.1.59)	K00150	glycolysis	0	0	0	0	0	0	0	0	0	0	0	0	0	0
540	1906	420	fig|6666666.379707.peg.2625	Phosphoglycerate kinase (EC 2.7.2.3)	K00927	glycolysis	36.88	0	0	0	37.1	0	0	0	0	34.86	47.92	0	0	0
21	83	782	fig|6666666.379707.peg.826	Pyruvate,phosphate dikinase (EC 2.7.9.1)	K01006	glycolysis	87.8	33.21	0	33.4	0	0	33.21	0	0	0	29.52	31.9	0	0
144	624	117	fig|6666666.379707.peg.1366	Dihydrolipoamide dehydrogenase (EC 1.8.1.4)	K00382	glycolysis	91.3	0	0	0	0	33.33	0	0	0	0	0	0	0	0
264	1031	1186	fig|6666666.379707.peg.1787	Pyruvate-flavodoxin oxidoreductase (EC 1.2.7.-)	K03737	glycolysis	0	0	0	0	0	92.15	0	91.81	26.9	79.43	0	29.82	0	28.33
276	1076	88	fig|6666666.379707.peg.1782	Acetyl-CoA hydrolase	K18118	glycolysis	90.8	0	0	0	0	0	0	0	0	0	0	0	0	0
278	1087	339	fig|6666666.379707.peg.1854	Dihydrolipoamide acetyltransferase component of pyruvate dehydrogenase complex (EC 2.3.1.12)	K00658	glycolysis	39.42	0	89.77	0	0	0	0	34.97	0	0	39.21	0	32.42	38.24
279	1094	630	fig|6666666.379707.peg.1860	Pyruvate formate-lyase (EC 2.3.1.54)	K00656	glycolysis	92.21	0	29.56	0	89.03	92.21	0	92.53	0	76.08	76.08	0	79.14	0
279	1096	391	fig|6666666.379707.peg.1862	Alcohol dehydrogenase (EC 1.1.1.1)	K13954	glycolysis	89.49	0	35.43	0	87.45	89.49	0	88.72	33.62	0	40.16	0	36.41	0
347	1351	186	fig|6666666.379707.peg.2066	Fumarate hydratase class I, aerobic (EC 4.2.1.2); L(+)-tartrate dehydratase beta subunit (EC 4.2.1.32)	K01678	glycolysis	83.15	0	0	0	0	78.8	0	78.8	0	0	77	0	67.39	73.51
347	1352	233	fig|6666666.379707.peg.2067	Fumarate hydratase class I, aerobic (EC 4.2.1.2); L(+)-tartrate dehydratase alpha subunit (EC 4.2.1.32)	K01676	glycolysis	88.79	0	0	0	0	87.93	0	90.52	0	0	0	0	69.4	75.65
384	1469	345	fig|6666666.379707.peg.2186	D-3-phosphoglycerate dehydrogenase (EC 1.1.1.95)	K03778	glycolysis	46.48	45.57	44	0	36.96	88.53	45.57	42.38	0	64.14	57.32	31.25	36.51	35.79
439	1642	77	fig|6666666.379707.peg.2335	CoA-acylating propionaldehyde dehydrogenase # propanediol utilization cluster	K04021	glycolysis	94.67	0	95	0	0	0	0	0	0	90.67	0	0	82.67	0
442	1656	227	fig|6666666.379707.peg.2351	NADP-dependent malic enzyme (EC 1.1.1.40)	K00027	glycolysis	44.69	0	0	0	0	44.69	0	45.13	0	0	77.97	0	47.32	55.77
474	1753	200	fig|6666666.379707.peg.486	Pyruvate,phosphate dikinase (EC 2.7.9.1)	K01007	glycolysis	89.34	0	0	0	0	0	0	0	0	0	0	0	0	0
574	2025	138	fig|6666666.379707.peg.627	Biotin carboxylase of acetyl-CoA carboxylase (EC 6.3.4.14) / Biotin carboxyl carrier protein of acetyl-CoA carboxylase	K01960	glycolysis	85.4	0	0	0	0	85.4	0	0	77.37	59.42	0	0	0	0
574	2026	373	fig|6666666.379707.peg.628	Oxaloacetate decarboxylase beta chain (EC 4.1.1.3)	K01572	glycolysis	95.42	0	0	0	0	91.13	0	0	72.76	85.75	0	0	0	0
594	2141	342	fig|6666666.379707.peg.744	Pyruvate dehydrogenase E1 component alpha subunit (EC 1.2.4.1)	K00161	glycolysis	36.23	0	0	0	0	0	0	40.25	0	0	41.12	0	40.88	28.61
50	223	340	fig|6666666.379707.peg.960	ABC-type tungstate transport system, ATP-binding protein	K06857	Mineral and organic ion transporters	83.78	35.35	39.01	37.66	40.85	37.1	35.35	40.81	0	63.13	63.13	35.27	36.87	38.5
50	224	250	fig|6666666.379707.peg.961	ABC-type tungstate transport system, permease protein	K05773	Mineral and organic ion transporters	95.65	0	95.03	0	0	0	0	28.32	0	72.17	72.61	0	27.98	0
50	225	280	fig|6666666.379707.peg.962	ABC-type tungstate transport system, periplasmic binding protein	K05772	Mineral and organic ion transporters	70.22	0	88.24	0	0	0	0	0	0	66.3	66.3	0	0	0
425	1608	256	fig|6666666.379707.peg.2307	Inositol transport system ATP-binding protein	K02056	Monosaccharide tranporters and metabolism	41.74	30.63	37.02	30.08	30.14	50	30.63	37.87	0	49.79	49.79	40.09	41.74	48.78
453	1692	338	fig|6666666.379707.peg.2384	Myo-inositol 2-dehydrogenase 1 (EC 1.1.1.18)	K18855	Monosaccharide tranporters and metabolism	35	24.07	24.84	27.5	23.72	28.32	24.07	25.87	28.48	28.3	34.18	0	34.44	0
278	1088	270	fig|6666666.379707.peg.1855	Inositol transport system permease protein		Monosaccharide tranporters and metabolism	31.65	0	32.72	0	0	29.96	0	23.99	0	30.37	35.29	45.31	28.85	23.28
33	147	133	fig|6666666.379707.peg.891	Inositol transport system ATP-binding protein		Monosaccharide tranporters and metabolism	40.38	30	36.56	37.35	0	45.74	30	41.3	0	82.95	82.95	37.86	40.38	44.33
33	148	126	fig|6666666.379707.peg.892	Inositol transport system ATP-binding protein		Monosaccharide tranporters and metabolism	43.69	29.36	46.55	38.24	44.19	44.23	29.36	40.38	0	73.98	73.98	40.71	45.19	40.83
33	149	331	fig|6666666.379707.peg.893	Inositol transport system permease protein	K02057	Monosaccharide tranporters and metabolism	35.07	0	33.68	0	0	32.48	0	29.89	0	79.39	83.56	28.43	38.58	32.34
33	150	142	fig|6666666.379707.peg.894	Inositol transport system sugar-binding protein	K02058	Monosaccharide tranporters and metabolism	30.28	0	30.28	0	0	29.46	0	0	29.9	81.56	81.56	0	0	30.5
322	1230	168	fig|6666666.379707.peg.1981	Myo-inositol 2-dehydrogenase (EC 1.1.1.18)		Monosaccharide tranporters and metabolism	85.03	0	0	0	0	42.57	0	0	0	0	26.89	0	90.42	0
204	835	279	fig|6666666.379707.peg.1595	Inosose isomerase (EC 5.3.99.11)	K06606	Monosaccharide tranporters and metabolism	0	0	0	0	0	0	0	0	0	61.23	61.23	0	66.18	0
33	144	336	fig|6666666.379707.peg.888	Myo-inositol 2-dehydrogenase 1 (EC 1.1.1.18)	K00010	Monosaccharide tranporters and metabolism	83.78	25.44	26.91	26.79	25	28.14	25.44	24.88	29.52	28.45	81.65	0	74.17	0
422	1565	501	fig|6666666.379707.peg.2291	Ribose ABC transport system, ATP-binding protein RbsA (TC 3.A.1.2.1)	K02056	Monosaccharide tranporters and metabolism	40.87	34.51	41.56	30.69	30.98	40.87	34.51	35.63	0	37.55	37.96	32.46	51.22	33.62
358	1385	495	fig|6666666.379707.peg.376	Ribose ABC transport system, ATP-binding protein RbsA (TC 3.A.1.2.1)	K10441	Monosaccharide tranporters and metabolism	44.27	29.86	43.06	28.33	27.75	44.27	29.86	40.57	0	36.35	45.1	38.38	45.05	33.9
422	1566	302	fig|6666666.379707.peg.1775	Ribose ABC transport system, periplasmic ribose-binding protein RbsB (TC 3.A.1.2.1)	K10559	Monosaccharide tranporters and metabolism	38.46	0	36.36	0	0	0	0	0	0	30.43	30.43	0	41.08	0
358	1386	339	fig|6666666.379707.peg.377	Ribose ABC transport system, permease protein RbsC (TC 3.A.1.2.1)		Monosaccharide tranporters and metabolism	40.93	0	40.21	0	0	39.2	0	36.46	0	34.34	37.78	28.21	37.68	30.11
358	1387	138	fig|6666666.379707.peg.378	Ribose ABC transport system, high affinity permease RbsD (TC 3.A.1.2.1)	K06726	Monosaccharide tranporters and metabolism	35.16	0	35.94	0	0	35.16	0	0	0	0	0	0	0	0
422	1564	343	fig|6666666.379707.peg.2290	Ribose ABC transport system, permease protein RbsC (TC 3.A.1.2.1)		Monosaccharide tranporters and metabolism	31.29	0	33.23	0	0	32.09	0	32.72	0	28	39.84	0	41.82	30.36
163	674	507	fig|6666666.379707.peg.1419	Ribose ABC transport system, ATP-binding protein RbsA (TC 3.A.1.2.1)		Monosaccharide tranporters and metabolism	41.6	28.1	40.24	25.93	26.95	82.41	28.1	37.76	0	36.18	39.63	34.14	47.71	34.29
163	675	325	fig|6666666.379707.peg.1215	Ribose ABC transport system, permease protein RbsC (TC 3.A.1.2.1)	K02057	Monosaccharide tranporters and metabolism	39.09	0	39.29	0	0	91.05	0	34.88	0	33.88	35.38	31.94	38.51	29.1
517	1859	332	fig|6666666.379707.peg.2574	Ribose ABC transport system, permease protein RbsC (TC 3.A.1.2.1)		Monosaccharide tranporters and metabolism	34.69	0	35.94	0	0	35.4	0	34.86	0	35.13	83.45	0	36.89	28.52
520	1865	308	fig|6666666.379707.peg.2584	Ribose ABC transport system, permease protein RbsC (TC 3.A.1.2.1)	K10440	Monosaccharide tranporters and metabolism	34.36	0	35.05	0	0	32.41	0	31.73	0	37.41	80	32.92	40.59	29.57
517	1860	239	fig|6666666.379707.peg.2575	Ribose ABC transport system, permease protein RbsC (TC 3.A.1.2.1)		Monosaccharide tranporters and metabolism	33.81	0	34.29	0	0	33.8	0	29.38	0	36.89	79.55	25.53	39.6	27.31
517	1861	293	fig|6666666.379707.peg.2577	ribose ABC transporter, periplasmic binding protein	K10439	Monosaccharide tranporters and metabolism	28.46	0	28.84	0	0	25.35	0	0	33.71	31.97	90.75	0	29.38	0
419	1539	313	fig|6666666.379707.peg.2261	Ribokinase (EC 2.7.1.15)	K00852	Monosaccharide tranporters and metabolism	30.23	0	29.41	30.83	25.63	31.43	0	0	29.3	78.01	78.01	0	0	30.46
70	315	214	fig|6666666.379707.peg.1048	L-ribulose-5-phosphate 4-epimerase (EC 5.1.3.4)	K01786	Monosaccharide tranporters and metabolism	0	0	33.65	0	0	0	0	0	0	33.97	75.12	0	0	77
72	329	214	fig|6666666.379707.peg.1065	L-ribulose-5-phosphate 4-epimerase (EC 5.1.3.4)	K01786	Monosaccharide tranporters and metabolism	0	0	33.65	0	0	0	0	0	0	33.97	75.12	0	0	76.53
586	2096	311	fig|6666666.379707.peg.57	Ribose ABC transport system, permease protein RbsC (TC 3.A.1.2.1)	K10440	Monosaccharide tranporters and metabolism	97.42	0	95.48	0	0	47.13	0	40.91	0	40.88	42.86	27.13	43.23	30.83
586	2100	302	fig|6666666.379707.peg.61	Ribokinase (EC 2.7.1.15)	K00852	Monosaccharide tranporters and metabolism	84.72	0	37.84	0	25.39	79.29	0	0	0	30.11	30.11	0	0	42.14
359	1388	224	fig|6666666.379707.peg.2098	Ribulose-5-phosphate 4-epimerase and related epimerases and aldolases	K01628	Monosaccharide tranporters and metabolism	0	0	90.83	0	0	0	0	0	0	68.87	68.87	0	29.82	32.39
586	2097	504	fig|6666666.379707.peg.58	Ribose ABC transport system, ATP-binding protein RbsA (TC 3.A.1.2.1)	K10562	Monosaccharide tranporters and metabolism	94.63	25.8	90.85	31.17	27.15	94.63	25.8	40.37	0	37.96	42.27	36.08	52.78	30.22
255	995	149	fig|6666666.379707.peg.1767	Ribose ABC transport system, periplasmic ribose-binding protein RbsB (TC 3.A.1.2.1)	K10439	Monosaccharide tranporters and metabolism	91.22	0	91.22	0	0	33.8	0	0	95	29.52	30.3	0	32	28.57
586	2098	108	fig|6666666.379707.peg.59	Ribose ABC transport system, high affinity permease RbsD (TC 3.A.1.2.1)	K06726	Monosaccharide tranporters and metabolism	88.79	0	88.79	0	0	88.79	0	0	0	0	0	0	0	0
418	1536	186	fig|6666666.379707.peg.2257	Ribose 5-phosphate isomerase B (EC 5.3.1.6)	K01808	Monosaccharide tranporters and metabolism	94.54	0	95.08	0	0	41.38	0	45.45	0	46.15	77.47	0	79.23	0
336	1288	677	fig|6666666.379707.peg.2029	Transketolase, N-terminal section (EC 2.2.1.1)	K00615	Monosaccharide tranporters and metabolism	91.69	0	91.3	0	27.93	91.54	0	46.88	0	78.04	75.5	0	88.58	20.21
294	1136	256	fig|6666666.379707.peg.1906	Transketolase (EC 2.2.1.1)	K00615	Monosaccharide tranporters and metabolism	90.59	0	90.94	0	87.45	90.59	0	24.71	0	29.03	73.71	0	66.67	0
382	1459	117	fig|6666666.379707.peg.2175	Transketolase (EC 2.2.1.1)		Monosaccharide tranporters and metabolism	86.14	0	86.14	0	87.13	86.14	0	40.96	0	39.24	83.17	0	81	0
579	2059	500	fig|6666666.379707.peg.663	Xylulose kinase (EC 2.7.1.17)	K00854	Monosaccharide tranporters and metabolism	26.97	0	34.51	0	0	39.21	0	38.1	0	24.56	24.56	41.65	34.34	33.14
454	1696	382	fig|6666666.379707.peg.2389	Xylose isomerase (EC 5.3.1.5)		Monosaccharide tranporters and metabolism	0	0	0	0	0	0	0	0	0	0	82.32	0	0	0
437	1635	494	fig|6666666.379707.peg.2329	Xylulose kinase (EC 2.7.1.17)	K00854	Monosaccharide tranporters and metabolism	24.07	0	89.75	0	0	35.96	0	43.75	0	29.07	29.07	31.45	85.75	31.45
70	313	126	fig|6666666.379707.peg.1046	predicted xylose isomerase		Monosaccharide tranporters and metabolism	0	0	0	0	0	90.4	0	0	0	0	78.26	0	0	72.58
72	331	400	fig|6666666.379707.peg.1067	predicted xylose isomerase		Monosaccharide tranporters and metabolism	0	0	0	0	0	92.73	0	23.59	0	0	78.26	0	0	74.87
24	97	287	fig|6666666.379707.peg.75	Alpha-glucoside transport system permease protein AglG	K10234	Oligosaccharide transporters and metabolism	36.7	0	30.8	0	0	34.5	0	30.43	0	82.46	31.63	27.19	28.46	79.93
24	96	290	fig|6666666.379707.peg.74	ABC alpha-glucoside transporter, inner membrane subunit AglF	K10233	Oligosaccharide transporters and metabolism	35.29	0	35.29	0	0	29.69	0	31.14	0	86.41	55.81	31.75	28.14	75.09
24	95	446	fig|6666666.379707.peg.73	Alpha-glucosides-binding periplasmic protein AglE precursor	K10232	Oligosaccharide transporters and metabolism	26.9	0	27.35	0	0	25.13	0	22.89	0	79.76	0	0	0	75.47
57	250	299	fig|6666666.379707.peg.102	Fructokinase (EC 2.7.1.4)	K00847	Oligosaccharide transporters and metabolism	23.87	0	75.84	23.81	24.07	26.97	0	0	0	25	25	0	0	22.81
399	1496	270	fig|6666666.379707.peg.475	Fructokinase (EC 2.7.1.4)		Oligosaccharide transporters and metabolism	0	0	91.04	25.25	0	21.35	0	0	0	27.36	27.36	0	0	29.17
570	1998	315	fig|6666666.379707.peg.100	Fructokinase (EC 2.7.1.4)	K00847	Oligosaccharide transporters and metabolism	0	0	91.36	25.37	0	22.34	0	0	0	28.74	28.74	0	0	22.22
299	1151	120	fig|6666666.379707.peg.1922	Beta-galactosidase (EC 3.2.1.23)	K01190	Oligosaccharide transporters and metabolism	0	0	0	0	0	0	0	0	0	0	0	0	0	0
539	1904	339	fig|6666666.379707.peg.529	Galactose-1-phosphate uridylyltransferase (EC 2.7.7.10)	K00965	Oligosaccharide transporters and metabolism	90.45	0	29.82	0	0	90.24	0	0	0	52.06	0	0	0	0
461	1712	339	fig|6666666.379707.peg.472	Galactose-1-phosphate uridylyltransferase (EC 2.7.7.10)	K00965	Oligosaccharide transporters and metabolism	89.55	0	30.18	0	0	89.35	0	0	0	51.76	0	0	0	0
244	959	392	fig|6666666.379707.peg.1725	Galactokinase (EC 2.7.1.6)	K00849	Oligosaccharide transporters and metabolism	87.47	0	85.93	0	0	87.47	0	0	0	0	0	0	0	0
205	841	408	fig|6666666.379707.peg.1600	Predicted galactoside ABC transporter type II, sugar-binding protein	K17315	Oligosaccharide transporters and metabolism	27.65	0	27.02	0	0	27.65	0	24.37	0	29.62	0	22.35	23.55	24.25
205	842	290	fig|6666666.379707.peg.1601	Predicted galactoside ABC transporter type II, permease protein 1	K10118	Oligosaccharide transporters and metabolism	34.04	0	34.46	0	0	31.27	0	34.08	0	30.68	32.26	29.97	27.23	33.09
299	1152	273	fig|6666666.379707.peg.1602	Predicted galactoside ABC transporter type II, permease protein 2	K10119	Oligosaccharide transporters and metabolism	31.14	0	32.96	0	0	38.19	0	30.94	0	40.62	34.6	31.32	29.63	32.96
94	402	367	fig|6666666.379707.peg.1142	Multiple sugar ABC transporter, ATP-binding protein	K10112	Oligosaccharide transporters and metabolism	88.59	50	49.48	81.29	35.77	88.59	50	93.17	0	80.05	80.05	39.67	48.99	73.13
419	1544	366	fig|6666666.379707.peg.2266	ABC sugar transporter, ATP-binding component	K02017	Oligosaccharide transporters and metabolism	42.31	42.49	42.24	33.33	33.33	45.42	42.49	40.08	0	42.36	38.61	41.84	38.82	42.31
419	1543	376	fig|6666666.379707.peg.2265	Maltose/maltodextrin transport ATP-binding protein MalK (EC 3.6.3.19)	K11072	Oligosaccharide transporters and metabolism	36.89	40.97	41.59	27.91	32.64	42	40.97	38.26	0	40.57	37.54	43.72	38.99	39.78
419	1540	288	fig|6666666.379707.peg.2262	Maltose/maltodextrin ABC transporter, permease protein MalG	K02026	Oligosaccharide transporters and metabolism	33.2	25.16	39.31	0	0	34.95	25.16	27.62	0	36.76	32.86	43.75	34.18	28.95
419	1542	478	fig|6666666.379707.peg.2264	ABC transport system, sugar-binding protein	K02027	Oligosaccharide transporters and metabolism	34.69	0	24.17	0	0	27.45	0	0	0	25.91	0	26.34	0	23.42
419	1541	298	fig|6666666.379707.peg.2263	Dihydroxyacetone ABC transport system, permease protein 2 # predicted	K02025	Oligosaccharide transporters and metabolism	34.27	0	35.25	0	0	33.21	0	28.74	0	31.05	40.23	33.73	29.7	33.64
78	355	55	fig|6666666.379707.peg.1093	Glucose-6-phosphate isomerase, archaeal II (EC 5.3.1.9) / Mannose-6-phosphate isomerase, archaeal (EC 5.3.1.8)		Oligosaccharide transporters and metabolism	0	0	0	0	0	0	0	0	0	0	0	0	0	0
278	1092	340	fig|6666666.379707.peg.1858	Alcohol dehydrogenase (EC 1.1.1.1)	K08322	Oligosaccharide transporters and metabolism	93.69	37.9	31.43	36.69	0	37.9	37.9	33.75	0	31.36	31.68	29.9	29.34	25.85
304	1183	390	fig|6666666.379707.peg.1939	Putative sucrose phosphorylase (EC 2.4.1.7)	K00690	Oligosaccharide transporters and metabolism	27.04	0	81.56	0	0	0	0	36.47	0	0	57.25	0	61.56	0
312	1211	188	fig|6666666.379707.peg.1961	Putative sucrose phosphorylase (EC 2.4.1.7)		Oligosaccharide transporters and metabolism	0	0	86.02	0	0	0	0	0	0	0	53.23	0	61.08	0
9	33	227	fig|6666666.379707.peg.768	Acetyl-CoA synthtase alpha chains, putative	K01905	Wood Ljungdahl pathway	76.99	0	28.76	0	0	31.71	0	0	0	0	73.45	0	70.35	0
9	34	445	fig|6666666.379707.peg.769	Acetyl-CoA synthtase beta chains, putative	K09181	Wood Ljungdahl pathway	88.25	0	26.8	0	0	83.52	0	0	0	27.96	67.65	0	83.18	0
356	1379	189	fig|6666666.379707.peg.2090	Formate--tetrahydrofolate ligase (EC 6.3.4.3)	K01938	Wood Ljungdahl pathway	95.77	0	0	0	0	0	0	0	0	36.9	0	0	89.89	0
221	882	767	fig|6666666.379707.peg.204	Carbon monoxide dehydrogenase, molybdenum binding subunit (EC 1.17.1.4)	K00087	Wood Ljungdahl pathway	92.95	0	0	0	92.67	92.82	0	36.33	0	79.31	86.32	0	0	0
221	883	293	fig|6666666.379707.peg.205	Carbon monoxide dehydrogenase, FAD binding subunit (EC 1.17.1.4)		Wood Ljungdahl pathway	92.47	0	0	0	88.36	92.47	0	35.44	0	64.93	64.93	33.33	0	0
221	884	153	fig|6666666.379707.peg.206	Carbon monoxide dehydrogenase iron-sulfur subunit (EC 1.17.1.4)	K03518	Wood Ljungdahl pathway	93.38	0	0	0	90.73	93.38	0	46.71	0	76.97	76.97	48.67	0	0
245	960	228	fig|6666666.379707.peg.1727	5,10-methylenetetrahydrofolate reductase		Wood Ljungdahl pathway	31.45	0	91.63	0	0	91.19	0	0	0	74.01	72.77	0	0	29.73
245	963	272	fig|6666666.379707.peg.1730	5-methyltetrahydrofolate--homocysteine methyltransferase (EC 2.1.1.13)	K00548	Wood Ljungdahl pathway	59.4	0	96.55	0	0	0	0	0	0	78.89	78.5	53.01	0	0
253	984	211	fig|6666666.379707.peg.1755	5-methyltetrahydrofolate--homocysteine methyltransferase (EC 2.1.1.13)	K16179	Wood Ljungdahl pathway	59.33	0	92.86	0	0	89.05	0	0	0	77.99	77.99	53.33	74.76	0
499	1800	289	fig|6666666.379707.peg.1517	Methylenetetrahydrofolate dehydrogenase (NADP+) (EC 1.5.1.5) / Methenyltetrahydrofolate cyclohydrolase (EC 3.5.4.9)	K01491	Wood Ljungdahl pathway	0	0	87.37	0	0	88.15	0	88.07	0	75.09	75.09	0	0	0
59	256	575	fig|6666666.379707.peg.991	Heterodisulfide reductase subunit A (EC 1.8.98.1)	K03388	energy conservation pathway	36.51	0	49.15	0	0	0	0	32.81	0	34.38	32.89	41.33	35.59	0
59	257	142	fig|6666666.379707.peg.992	F420-nonreducing hydrogenase delta	K14127	energy conservation pathway	0	0	0	0	0	0	0	0	0	0	0	0	0	0
59	258	335	fig|6666666.379707.peg.993	F420-nonreducing hydrogenase gamma	K14128	energy conservation pathway	29.6	0	0	0	0	29.6	0	0	0	0	0	0	0	0
59	259	503	fig|6666666.379707.peg.994	F420-nonreducing hydrogenase alpha	K14126	energy conservation pathway	31.34	0	27.5	0	0	28.81	0	23.27	0	21.15	0	0	0	0
144	621	161	fig|6666666.379707.peg.1363	Heterodisulfide reductase subunit C		energy conservation pathway	0	0	0	0	0	0	0	0	0	0	0	0	0	0
144	622	295	fig|6666666.379707.peg.1364	Heterodisulfide reductase subunit B (EC 1.8.98.1)	K03389	energy conservation pathway	0	0	0	0	0	0	0	0	0	0	0	0	0	0
144	623	692	fig|6666666.379707.peg.1365	Formate dehydrogenase H	K00123	energy conservation pathway	0	0	27.14	58.03	0	60.2	0	56.53	0	57.25	63.29	0	26.07	24.22
101	425	70	fig|6666666.379707.peg.1172	Membrane bound hydrogenase, MbhC subunit		energy conservation pathway	85.51	0	0	0	0	88.1	0	86.96	0	79.71	79.71	0	0	0
101	426	80	fig|6666666.379707.peg.1173	Membrane bound hydrogenase, MbhD subunit		energy conservation pathway	91.14	0	46.81	0	0	91.14	0	89.87	0	79.75	79.75	0	0	0
101	427	89	fig|6666666.379707.peg.1174	Membrane bound hydrogenase, MbhE subunit		energy conservation pathway	93.18	0	94.32	0	0	93.18	0	90	0	77.01	77.01	0	0	0
101	428	159	fig|6666666.379707.peg.1175	Membrane bound hydrogenase, MbhF subunit	K14118	energy conservation pathway	94.3	0	93.67	0	0	94.3	0	93.67	0	73.25	73.25	0	0	0
101	429	116	fig|6666666.379707.peg.1176	Membrane bound hydrogenase, MbhG subunit	K00340	energy conservation pathway	94.78	0	95.74	0	0	94.78	0	93.04	0	84.35	84.35	0	0	0
101	430	522	fig|6666666.379707.peg.1177	Membrane bound hydrogenase, MbhH subunit	K05568	energy conservation pathway	90.79	0	89.25	0	0	95.59	0	90.21	0	85.59	0	0	0	0
101	431	114	fig|6666666.379707.peg.1178	Membrane bound hydrogenase, MbhI subunit		energy conservation pathway	93.81	0	84.54	0	0	93.81	0	93.81	0	80.53	0	0	0	0
101	432	150	fig|6666666.379707.peg.1179	Membrane bound hydrogenase, NiFe-hydrogenase small subunit MbJ	K18023	energy conservation pathway	93.29	0	91.95	0	0	93.29	0	94.63	0	90.28	87.07	0	0	0
101	433	189	fig|6666666.379707.peg.1180	Membrane bound hydrogenase, NiFe-hydrogenase MbhK	K18017	energy conservation pathway	71.81	0	67.02	0	0	0	0	81.91	0	63.19	63.19	0	0	0
101	434	408	fig|6666666.379707.peg.1171	Membrane bound hydrogenase, NiFe-hydrogenase large subunit MbhL	K18016	energy conservation pathway	89.19	0	88.45	0	0	22.96	0	89.68	0	83.99	81.03	0	0	0
101	435	337	fig|6666666.379707.peg.1182	Membrane bound hydrogenase, MbhM subunit		energy conservation pathway	91.77	0	89.56	0	0	0	0	82	0	76.49	76.49	0	0	0
101	436	113	fig|6666666.379707.peg.1183	Membrane bound hydrogenase, MbhC subunit	K05571	energy conservation pathway	81.55	0	38.64	0	0	0	0	83.96	0	79	79	0	0	0
101	437	91	fig|6666666.379707.peg.1184	Membrane bound hydrogenase, MbhB subunit	K05570	energy conservation pathway	88.89	0	91.95	0	0	0	0	88.89	0	87.78	87.78	0	0	0
101	438	170	fig|6666666.379707.peg.1185	Membrane bound hydrogenase, MbhA subunit	K05569	energy conservation pathway	91.12	0	93	0	0	0	0	91.12	0	76.92	76.92	0	0	0
153	656	106	fig|6666666.379707.peg.1395	V-type ATP synthase subunit G (EC 3.6.3.14)		ATP synthesis	0	0	0	0	64.76	72.38	0	0	0	0	0	0	0	0
200	814	295	fig|6666666.379707.peg.188	ATP synthase gamma chain (EC 3.6.3.14)	K02115	ATP synthesis	91.13	0	0	0	0	91.13	0	0	0	0	0	0	0	0
340	1329	159	fig|6666666.379707.peg.2038	V-type ATP synthase subunit K (EC 3.6.3.14)	K02124	ATP synthesis	0	0	0	0	92.41	96.2	0	0	0	0	74.05	0	0	0
340	1330	199	fig|6666666.379707.peg.2039	V-type ATP synthase subunit E (EC 3.6.3.14)	K02121	ATP synthesis	0	0	0	0	75.25	74.75	0	0	0	0	51.27	0	0	0
420	1558	206	fig|6666666.379707.peg.2281	V-type ATP synthase subunit D (EC 3.6.3.14)	K02120	ATP synthesis	90.24	0	0	0	0	0	0	29.47	0	0	27.46	0	0	0
420	1559	471	fig|6666666.379707.peg.2282	V-type ATP synthase subunit B (EC 3.6.3.14)	K02118	ATP synthesis	94.03	0	0	94.32	28.28	27.45	0	57.14	0	0	87.2	0	0	0
420	1560	585	fig|6666666.379707.peg.2283	V-type ATP synthase subunit A (EC 3.6.3.14)	K02117	ATP synthesis	92.29	0	0	86.61	91.23	28.4	0	50.35	0	0	80.34	0	0	0
420	1561	109	fig|6666666.379707.peg.2284	V-type ATP synthase subunit F (EC 3.6.3.14)	K02122	ATP synthesis	81.48	0	0	0	80.56	0	0	0	0	0	0	0	0	0
420	1562	352	fig|6666666.379707.peg.2285	V-type ATP synthase subunit C (EC 3.6.3.14)	K02119	ATP synthesis	86.89	0	0	0	84.62	86.89	0	0	0	0	0	0	0	0
586	2088	237	fig|6666666.379707.peg.49	ATP synthase beta chain (EC 3.6.3.14)	K02112	ATP synthesis	93.02	0	0	26.88	0	93.02	0	30.67	0	0	28.57	0	0	0
586	2089	131	fig|6666666.379707.peg.50	ATP synthase epsilon chain (EC 3.6.3.14)		ATP synthesis	89.15	0	0	0	0	89.15	0	0	0	0	0	0	0	0
586	2092	238	fig|6666666.379707.peg.53	ATP synthase F0 sector subunit a	K02108	ATP synthesis	88.19	0	0	0	0	88.19	0	0	0	0	0	0	0	0
586	2093	90	fig|6666666.379707.peg.54	ATP synthase F0 sector subunit c	K02110	ATP synthesis	97.73	0	0	0	0	97.73	0	0	0	0	0	0	0	0
586	2094	266	fig|6666666.379707.peg.55	ATP synthase F0 sector subunit b	K02109	ATP synthesis	87.79	0	0	0	0	87.79	0	0	0	0	0	0	0	0
586	2095	486	fig|6666666.379707.peg.56	ATP synthase alpha chain (EC 3.6.3.14)	K02111	ATP synthesis	92.67	0	24.89	27.81	26.24	92.67	0	26.78	0	0	27.93	0	0	0
34	151	432	fig|6666666.379707.peg.896	Adenylosuccinate lyase (EC 4.3.2.2)	K01756	amino acid degradation	25.18	0	93.92	0	0	25.09	0	25.79	0	0	0	0	32.64	0
208	853	253	fig|6666666.379707.peg.1615	L-aspartate oxidase (EC 1.4.3.16)	K00239	amino acid degradation	84.92	0	0	0	0	0	0	83.33	0	0	68.38	0	30.88	0
216	869	333	fig|6666666.379707.peg.1632	Low-specificity L-threonine aldolase (EC 4.1.2.48)	K01620	amino acid degradation	89.43	0	87.92	62.84	85.62	76.12	0	62.54	0	26.5	75.9	67.17	62.54	56.93
343	1335	409	fig|6666666.379707.peg.2045	Serine hydroxymethyltransferase (EC 2.1.2.1)	K00600	amino acid degradation	0	93.14	0	96.39	0	0	93.14	93.14	0	0	81.22	0	0	0
496	1795	292	fig|6666666.379707.peg.2517	Adenylosuccinate synthetase (EC 6.3.4.4)	K01939	amino acid degradation	0	0	0	0	0	0	0	0	0	0	0	0	0	0
576	2049	326	fig|6666666.379707.peg.652	Threonine dehydratase (EC 4.3.1.19)	K01754	amino acid degradation	45.06	0	80.31	39.92	0	39.23	0	38.44	0	39.43	27.21	0	45.36	0
